# Supplementary material for: Diagnostic Age, Age at Death and Stage Migration in Men Dying with or from Prostate Cancer in Denmark
Source: Diagnostics (Basel). 2022 May 19;12(5):1271. doi: 10.3390/diagnostics12051271 (PMC9140637; doi:10.3390/diagnostics12051271)
Supplement: Supplementary file 1 [file diagnostics-12-01271-s001.zip]

Archive with 1 entries (1 files):
- diagnostics-1736933-supplementary.pdf
